# Supplementary material for: Promotion of Colitis in B Cell-Deficient C57BL/6 Mice Infected with Enterotoxigenic Bacteroides fragilis
Source: Int J Mol Sci. 2023 Dec 27;25(1):364. doi: 10.3390/ijms25010364 (PMC10778593; doi:10.3390/ijms25010364)
Supplement: Supplementary file 1 [file ijms-25-00364-s001.zip]

Archive with 1 entries (1 files):
- ijms-2762786-supplementary.pdf
